# Supplementary material for: Onychiurid species from Wanda Mountains in China, with descriptions of two new species (Collembola, Onychiuridae)
Source: Zookeys. 2014 Jul 15;(425):99–111. doi: 10.3897/zookeys.425.7724 (PMC4137309; doi:10.3897/zookeys.425.7724)
Supplement: XML Treatment for Bionychiurus qinglongensis [file zookeys.425.7724-treatment1.xml]

<!DOCTYPE tp:taxon-treatment
  PUBLIC "-//TaxonX//DTD Taxonomic Treatment Publishing DTD v0 20100105//EN" "tax-treatment-NSO.dtd">
<tp:taxon-treatment xmlns:tp="http://www.plazi.org/taxpub"><tp:treatment-meta><kwd-group><label>Taxon classification</label><kwd><named-content content-type="kingdom">Animalia</named-content></kwd><kwd><named-content content-type="order">ORDO</named-content></kwd><kwd><named-content content-type="family">FAMILIA</named-content></kwd></kwd-group><mixed-citation publication-type="journal"><person-group><name><surname>Sun</surname><given-names>Xin</given-names></name><name><surname>Wu</surname><given-names>Donghui</given-names></name></person-group><article-title>Onychiurid species from Wanda Mountains in China, with descriptions of two new species (Collembola, Onychiuridae)</article-title><source>Zookeys</source><day>15</day><month>7</month><year>2014</year><volume>2014</volume><issue>425</issue><fpage>99</fpage><lpage>111</lpage><pub-id pub-id-type="doi">10.3897/zookeys.425.7724</pub-id></mixed-citation></tp:treatment-meta><tp:nomenclature><tp:taxon-name>
                        <tp:taxon-name-part taxon-name-part-type="genus">Bionychiurus</tp:taxon-name-part>
                        <tp:taxon-name-part taxon-name-part-type="species">qinglongensis</tp:taxon-name-part>
                        <object-id xmlns:xlink="http://www.w3.org/1999/xlink" content-type="zoobank" xlink:type="simple">http://zoobank.org/2811C6C2-4DCD-43EA-8A52-CF3210DB03F0</object-id>
                    </tp:taxon-name><tp:taxon-status xmlns:xlink="http://www.w3.org/1999/xlink" xlink:type="simple">sp. n.</tp:taxon-status><xref ref-type="fig" rid="F1">Figures 1</xref><xref ref-type="fig" rid="F2">–2</xref></tp:nomenclature><tp:treatment-sec sec-type="Type material"><title>Type material.</title><p>Holotype male, two female paratypes on slides – China, Heilongjiang, Shuangyashan, Baoqing, Qinglongshan (<named-content xmlns:xlink="http://www.w3.org/1999/xlink" content-type="dwc:verbatimCoordinates" xlink:type="simple">46.1504°N, 131.9591°E</named-content>), 14.Aug.2010, litter and soil under <italic><tp:taxon-name>Betula costata</tp:taxon-name></italic> Trautv., Berlese extraction, Wu Donghui et al. leg. (LD-10-344).</p></tp:treatment-sec><tp:treatment-sec sec-type="Diagnosis"><title>Diagnosis.</title><p>Pso formulae as 32/033/33343 dorsally and 11/000/01(0)010 ventrally. Subcoxae 1 of legs I, II and III with 1, 1 and 1 pso respectively. Psx formula as 00/000/100001<sup>m</sup> ventrally. PAO with 14–17 compound vesicles. Th. I–III sterna with 0+0, 1+1, 1+1 chaetae respectively. Ventral tube with 1+1 basal chaetae. Subcoxae 1 of legs I, II and III with 5, 7 and 6 chaetae respectively.</p></tp:treatment-sec><tp:treatment-sec sec-type="Description"><title>Description.</title><p>Body length: females 1.30–1.37 mm, male holotype 1.08 mm. Shape of body typical of the genus: cylindrical with strong anal spines on papillae. Color in alcohol white.</p><p>Pso formulae: 32/033/33343 dorsally and 11/000/01(0)010 ventrally (<xref ref-type="fig" rid="F1">Figs 1A, B, C</xref>). Subcoxae 1 of legs I–III with 1 pso each. Parapseudocellar formulae: 00/000/100001<sup>m</sup> ventrally, dorsally psx absent (<xref ref-type="fig" rid="F1">Figs 1A, B, C</xref>). Pseudopore formulae: 00/011/11110 dorsally and 00/111/001<sup>m</sup>1<sup>m</sup> 0 ventrally (<xref ref-type="fig" rid="F1">Figs 1A, B, C</xref>).</p><fig id="F1" position="float" orientation="portrait"><label>Figure 1.</label><caption><p><italic><tp:taxon-name>Bionychiurus qinglongensis</tp:taxon-name></italic> sp. n. <bold>A</bold> dorsal side of body <bold>B</bold> ventral side of head <bold>C</bold> general view of Abd. I–VI sterna. Scale bars: 0.1 mm (<bold>A–C</bold>).</p></caption><graphic xmlns:xlink="http://www.w3.org/1999/xlink" xlink:href="zookeys-425-099-g001.jpg" position="float" orientation="portrait" xlink:type="simple"/></fig><p>Head. Antennae short, 1.2 times as long as head. Length ratio of antennal segments I : II : III : IV = 1 : 1.5 : 1.5 : 2. Subapical organite on Ant. IV with globular <!--PageBreak--><!--PageBreak-->apex; basolateral ms above the second proximal row of chaetae. Ant. III sensory organ consisting of 5 papillae, 5 guard chaetae, 2 small sensory rods, 2 granulated sensory clubs and a later ms (<xref ref-type="fig" rid="F2">Fig. 2A</xref>). Ant. II with 15 chaetae. Ant. I with 10 chaetae. Antennal base weakly marked. PAO with 14–17 compound vesicles arranged in two rows along axis of organ (<xref ref-type="fig" rid="F2">Fig. 2B</xref>). Dorsal cephalic chaeta d0 present. 4+4 p-chaetae between posterior a-pso on head, p1 in line with others (<xref ref-type="fig" rid="F1">Fig. 1A</xref>). Mandible with strong molar plate and 4 apical teeth. Maxilla bearing 3 teeth and 6 lamellae. Maxillary palp simple with 1 basal chaeta and 2 sublobal hairs. Labral chaetal formula 4/342. Labium with 6 proximal, 4 basomedian (E, F, G and f), and 5 basolateral chaetae (b, c, d, e, e’) (<xref ref-type="fig" rid="F1">Fig. 1B</xref>); labial palp of AC type, labial papillae A–E with 1, 4, 0, 3, and 3 guard chaetae respectively. 5+5 postlabial chaetae along ventral groove (<xref ref-type="fig" rid="F1">Fig. 1B</xref>).</p><fig id="F2" position="float" orientation="portrait"><label>Figure 2.</label><caption><p><italic><tp:taxon-name>Bionychiurus qinglongensis</tp:taxon-name></italic> sp. n. <bold>A</bold> Ant. III sensory organ <bold>B</bold> PAO <bold>C</bold> Abd. IV sternum <bold>D</bold> distal part of leg III <bold>E</bold> female genital plate. Scale bars: 0.1 mm (<bold>C–E</bold>), 0.01 mm (<bold>A–B</bold>).</p></caption><graphic xmlns:xlink="http://www.w3.org/1999/xlink" xlink:href="zookeys-425-099-g002.jpg" position="float" orientation="portrait" xlink:type="simple"/></fig><p>Body chaetotaxy. S-chaetae formulae as 11/022/222120 dorsally and 11/000/000100 ventrally (<xref ref-type="fig" rid="F1">Figs 1A, B, C</xref>). Tiny and blunt ms, present on Th. II–III dorsal-laterally (<xref ref-type="fig" rid="F1">Fig. 1A</xref>). Dorsal ordinary chaetae differentiated, Sp : m1 : p1 ratio on Abd. V = 1 : 0.8 : 2.5 (<xref ref-type="fig" rid="F1">Fig. 1A</xref>). Th. I tergum with 9–12 chaetae. Th. II–III terga with 5+5 and Abd. I–III terga with 3–4+3–4 chaetae on both side of axial line respectively and no unpaired axial chaetae (<xref ref-type="fig" rid="F1">Fig. 1A</xref>). On each other abdominal terga from Abd. IV to Abd. VI tergum axial chaetae m0 present (<xref ref-type="fig" rid="F1">Fig. 1A</xref>). Th. I–III sterna with 0+0, 1+1, 1+1 chaetae between legs respectively.</p><p>Appendages. Subcoxae 1 of legs I, II and III with 5, 7 and 6 chaetae, subcoxae 2 with 1, 5 and 5 chaetae respectively. Coxae of legs I, II and III with 4, 11 and 14 chaetae, trochanters with 10 chaetae each and femora with 15, 17 and 17 chaetae. Tibiotarsi of legs I, II and III with 22 (3, 8, 11), 20 (1, 8, 11) and 21 (2, 8, 11) chaetae (<xref ref-type="fig" rid="F2">Fig. 2C</xref>). Unguis without teeth. Unguiculus slender and pointed, 0.8–0.9 times as long as inner edge of unguis, without inner basal lamella (<xref ref-type="fig" rid="F2">Fig. 2C</xref>). Ventral tube with 6–9+6–9 distal chaetae and 1+1 basal chaetae, without anterior chaetae (<xref ref-type="fig" rid="F1">Fig. 1C</xref>). Furca reduced to cuticular fold with 4 small dental chaetae posteriorly and two manubrial rows of chaetae (<xref ref-type="fig" rid="F2">Fig. 2B</xref>)</p><p>Genital plate with 16–25 chaetae in females (<xref ref-type="fig" rid="F2">Fig. 2D</xref>), 26 in male. Male ventral organ absent. Anal valves with numerous acuminate chaetae; each lateral valve with a0, 2a1 and 2a2; upper valve with chaetae a0, 2a1, 2b1, 2b2, c0, 2c1 and 2c2 (<xref ref-type="fig" rid="F1">Fig. 1C</xref>). Anal spines set on distinct papillae, as long as inner edge of hind unguis (<xref ref-type="fig" rid="F1">Fig. 1A</xref>).</p></tp:treatment-sec><tp:treatment-sec sec-type="Derivatio nominis"><title>Derivatio nominis.</title><p>Named for the name of mountain (Qinglongshan, and -shan means mountain in Chinese) where the species was found.</p></tp:treatment-sec><tp:treatment-sec sec-type="Discussion"><title>Discussion.</title><p>Until now, there are four known species belonging to the genus <italic><tp:taxon-name>Bionychiurus</tp:taxon-name></italic>: <italic><tp:taxon-name>Bionychiurus changbaiensis</tp:taxon-name></italic> Sun &amp; Wu, 2012 from China, <italic><tp:taxon-name>Bionychiurus normalis</tp:taxon-name></italic> (Gisin, 1949) from Europe, <italic><tp:taxon-name>Bionychiurus oblongatus</tp:taxon-name></italic> (Lee &amp; Park, 1986), and <italic><tp:taxon-name>Bionychiurus yongyeonensis</tp:taxon-name></italic> (Yosii, 1966) from South Korea (<xref ref-type="bibr" rid="B1">Bellinger et al. 1996–2014</xref>; <xref ref-type="bibr" rid="B9">Sun and Wu 2012</xref>). The new species can be easily distinguished from all the above mentioned congeners by the absence of pso on Th. I tergum (present in other species) and fewer number of vesicles in PAO (more than 17 in other species).</p><!--PageBreak--><!--PageBreak--></tp:treatment-sec><ref-list><ref id="B1"><mixed-citation xmlns:xlink="http://www.w3.org/1999/xlink" xlink:type="simple"><person-group><name name-style="western"><surname>Bellinger</surname><given-names>PF</given-names></name><name name-style="western"><surname>Christiansen</surname><given-names>KA</given-names></name><name name-style="western"><surname>Janssens</surname><given-names>F</given-names></name></person-group> (<year>1996–2014</year>) <source>Checklist of the Collembola of the World</source>. <ext-link ext-link-type="uri" xlink:href="http://www.collembola.org" xlink:type="simple">http://www.collembola.org</ext-link><date-in-citation content-type="access-date">[accessed April 2014]</date-in-citation></mixed-citation></ref><ref id="B9"><mixed-citation xmlns:xlink="http://www.w3.org/1999/xlink" xlink:type="simple"><person-group><name name-style="western"><surname>Sun</surname><given-names>X</given-names></name><name name-style="western"><surname>Wu</surname><given-names>DH</given-names></name></person-group> (<year>2012</year>) <article-title><italic>Bionychiurus</italic> Pomorski, 1996, a genus new to China and description of a new Chinese species.</article-title><source>Annales Zoologici</source><volume>62</volume>(<issue>2</issue>): <fpage>357</fpage>–<lpage>362</lpage>. doi: <ext-link ext-link-type="doi" xlink:href="10.3161/000345412X652891" xlink:type="simple">10.3161/000345412X652891</ext-link></mixed-citation></ref></ref-list></tp:taxon-treatment>
