# Supplementary material for: Onychiurid species from Wanda Mountains in China, with descriptions of two new species (Collembola, Onychiuridae)
Source: Zookeys. 2014 Jul 15;(425):99–111. doi: 10.3897/zookeys.425.7724 (PMC4137309; doi:10.3897/zookeys.425.7724)
Supplement: XML Treatment for Onychiurus heilongjiangensis [file zookeys.425.7724-treatment2.xml]

<!DOCTYPE tp:taxon-treatment
  PUBLIC "-//TaxonX//DTD Taxonomic Treatment Publishing DTD v0 20100105//EN" "tax-treatment-NSO.dtd">
<tp:taxon-treatment xmlns:tp="http://www.plazi.org/taxpub"><tp:treatment-meta><kwd-group><label>Taxon classification</label><kwd><named-content content-type="kingdom">Animalia</named-content></kwd><kwd><named-content content-type="order">ORDO</named-content></kwd><kwd><named-content content-type="family">FAMILIA</named-content></kwd></kwd-group><mixed-citation publication-type="journal"><person-group><name><surname>Sun</surname><given-names>Xin</given-names></name><name><surname>Wu</surname><given-names>Donghui</given-names></name></person-group><article-title>Onychiurid species from Wanda Mountains in China, with descriptions of two new species (Collembola, Onychiuridae)</article-title><source>Zookeys</source><day>15</day><month>7</month><year>2014</year><volume>2014</volume><issue>425</issue><fpage>99</fpage><lpage>111</lpage><pub-id pub-id-type="doi">10.3897/zookeys.425.7724</pub-id></mixed-citation></tp:treatment-meta><tp:nomenclature><tp:taxon-name>
                        <tp:taxon-name-part taxon-name-part-type="genus">Onychiurus</tp:taxon-name-part>
                        <tp:taxon-name-part taxon-name-part-type="species">heilongjiangensis</tp:taxon-name-part>
                        <object-id xmlns:xlink="http://www.w3.org/1999/xlink" content-type="zoobank" xlink:type="simple">http://zoobank.org/540034F0-0A0F-4599-9E38-91BDC042C420</object-id>
                    </tp:taxon-name><tp:taxon-status xmlns:xlink="http://www.w3.org/1999/xlink" xlink:type="simple">sp. n.</tp:taxon-status><xref ref-type="fig" rid="F3">Figures 3</xref><xref ref-type="fig" rid="F4">–4</xref></tp:nomenclature><tp:treatment-sec sec-type="Type material"><title>Type material.</title><p>Holotype male, 7 female and 6 male paratypes on slides – China, Heilongjiang, Shuangyashan, Baoqing, Qinglongshan (<named-content xmlns:xlink="http://www.w3.org/1999/xlink" content-type="dwc:verbatimCoordinates" xlink:type="simple">46.1504°N, 131.9591°E</named-content>), 14.Aug.2010, litter and soil under <italic><tp:taxon-name>Betula costata</tp:taxon-name></italic> Trautv., Berlese extraction, Wu Donghui et al. leg. (LD-10-444, LD-10-445); 12 female and 3 male paratypes on slides – China, Heilongjiang, Jiamusi, Tongjiang, Jiejinshan (<named-content xmlns:xlink="http://www.w3.org/1999/xlink" content-type="dwc:verbatimCoordinates" xlink:type="simple">47.9185°N, 132.8503°E</named-content>), 7.Aug.2010, litter and soil under <italic><tp:taxon-name>Quercus mongolica</tp:taxon-name></italic> Fisch. ex Ledeb., Berlese extraction, Wu Donghui et al. leg. (LD-10-484, LD-10-485, LD-10-486, LD-10-488).</p><p><bold>Diagnosis.</bold> Pso formulae as 32/133/33352 dorsally and 3/011/31120 ventrally. Psx formula as 0/000/111001+1<sup>m</sup> ventrally.. Ratio of AS/unguis as 0.6. Unguiculus without inner basal lamella. Male ventral organ absent.</p></tp:treatment-sec><tp:treatment-sec sec-type="Description"><title>Description.</title><p>Body length: females 1.6–1.8 mm, males 1.4–1.6 mm; holotype 1.6 mm. Shape of body typical of the genus: cylindrical with anal spines on papillae, Abd. III–IV more or less broadened. Color in alcohol white.</p><!--PageBreak--><!--PageBreak--><p>Pso formulae: 32/133/33352 dorsally and 3/011/31120 ventrally (<xref ref-type="fig" rid="F3">Figs 3A, H</xref>, <xref ref-type="fig" rid="F4">4A</xref>). Subcoxae 1 of legs I–III with 2 pso each. Parapseudocellar formulae: 0/000/111001+1<sup>m</sup> ventrally, dorsally psx absent (<xref ref-type="fig" rid="F3">Figs 3A, H</xref>, <xref ref-type="fig" rid="F4">4A</xref>). Pseudopore formulae as 00/011/11110 dorsally and 00/111/0001<sup>m</sup>00 ventrally (<xref ref-type="fig" rid="F3">Figs 3A, H</xref>, <xref ref-type="fig" rid="F4">4A</xref>).</p><fig id="F3" position="float" orientation="portrait"><label>Figure 3.</label><caption><p><italic><tp:taxon-name>Onychiurus heilongjiangensis</tp:taxon-name></italic> sp. n. <bold>A</bold> dorsal side of body <bold>B</bold> PAO <bold>C</bold> Ant. I–IV <bold>D</bold> Ant. III sensory organ <bold>E</bold> antennal tip <bold>F</bold> labium <bold>G</bold> distal part of leg III <bold>H</bold> Abd. II–VI sterna. Scale bars: 0.1 mm (<bold>A, C, G–H</bold>), 0.01 mm (<bold>B, D–F</bold>).</p></caption><graphic xmlns:xlink="http://www.w3.org/1999/xlink" xlink:href="zookeys-425-099-g003.jpg" position="float" orientation="portrait" xlink:type="simple"/></fig><fig id="F4" position="float" orientation="portrait"><label>Figure 4.</label><caption><p><italic><tp:taxon-name>Onychiurus heilongjiangensis</tp:taxon-name></italic> sp. n. <bold>A</bold> ventral side of head <bold>B</bold> anal valves <bold>C</bold> Abd. IV sternum. Scale bars: 0.1 mm (<bold>A–C</bold>).</p></caption><graphic xmlns:xlink="http://www.w3.org/1999/xlink" xlink:href="zookeys-425-099-g004.jpg" position="float" orientation="portrait" xlink:type="simple"/></fig><p>Head. Antennae short, as long as head. Length ratio of antennal segments I : II : III : IV = 1 : 1.5 : 1.5 : 2.0. Subapical organite on Ant. IV with globular apex (<xref ref-type="fig" rid="F3">Fig. 3C</xref>); invaginated apical bulb present (<xref ref-type="fig" rid="F3">Fig. 3E</xref>); basolateral ms above the first proximal row of chaetae (<xref ref-type="fig" rid="F3">Fig. 3C</xref>). Ant. III sensory organ composed of 5 papillae, 5 guard chaetae, 2 small rods, and 2 smooth sensory clubs (<xref ref-type="fig" rid="F3">Fig. 3D</xref>); lateral ms just behind sensory organ (<xref ref-type="fig" rid="F3">Fig. 3C</xref>). Ant. II with 14 chaetae. Ant. I with 8 chaetae. Antennal base well marked. PAO with 14–16 compound vesicles arranged in two rows along axis of organ (<xref ref-type="fig" rid="F3">Fig. 3B</xref>). Dorsal cephalic chaeta d0 present. 3+3 p-chaetae between two inner posterior pso <!--PageBreak-->on head, p1 anterior to others (<xref ref-type="fig" rid="F3">Fig. 3A</xref>). Mandible with strong molar plate and 4 apical teeth. Maxilla bearing 3 teeth and 6 lamellae. Maxillary palp simple with 1 basal chaeta and 2 sublobal hairs. Labral chaetae 4/142. Labium with 6 proximal, 4 basomedian (E, F, G, and f) and 5 basolateral (b, c, d, e, e’) chaetae (<xref ref-type="fig" rid="F4">Fig. 4A</xref>). Labial palp of AB type, labial papillae A–E with 1, 4, 0, 3 and 3 guard chaetae respectively (<xref ref-type="fig" rid="F3">Fig. 3F</xref>). Postlabial chaetae 4–5+4–5 along ventral groove (<xref ref-type="fig" rid="F4">Fig. 4A</xref>).</p><p>Body chaetotaxy. S-chaetae not distinguishable from ordinary chaetae. Tiny and blunt ms, present on Th. II and III dorso-laterally (<xref ref-type="fig" rid="F3">Fig. 3A</xref>). Dorsal ordinary chaetae poorly differentiated, usually coarse and short. Th. I tergum with 8–14+8–14 chaetae. Th. II–Abd. III terga with 4–5+4–5 chaetae along axial line respectively, usually with <!--PageBreak-->asymmetrical chaetae (<xref ref-type="fig" rid="F3">Fig. 3A</xref>). Abd. IV tergum with p0 chaeta; Abd. V tergum without axial chaeta; Abd. VI tergum with m0 chaeta (<xref ref-type="fig" rid="F3">Fig. 3A</xref>). Th. I–III sterna without chaetae between legs.</p><p>Appendages. Subcoxae 1 of legs I–III with 5, 5 and 5 chaetae, subcoxae 2 with 1, 4 and 4 chaetae respectively. Coxae of legs I, II and III with 3, 9–11 and 9–12 chaetae, trochanters with 9 chaetae each and femora with 15, 16 and 16 chaetae. Tibiotarsi of legs I, II and III with 17 (9, 7, 1), 18 (9, 7, 2) and 17 (9, 7, 1) chaetae, M-chaeta absent. Unguis without teeth. Unguiculus slender and pointed, 0.8 times as long as inner edge of unguis, without inner basal lamella (<xref ref-type="fig" rid="F3">Fig. 3G</xref>). Ventral tube with 6–8+6–8 distal chaetae, without anterior or basal chaetae. Furca reduced to finely granulated area, with 4 small dental chaetae in one row posteriorly; three manubrial rows of chaetae present (<xref ref-type="fig" rid="F3">Figs 3H</xref>, <xref ref-type="fig" rid="F4">4C</xref>).</p><p>Genital plate with 17–23 chaetae in females, 40–63 chaetae in males. Male ventral organ absent. Anal valves with numerous acuminate chaetae; each lateral valve with chaetae a0 and 2a1; upper valve with chaetae a0, 2b1, 2b2, c0, 2c1 and 2c2 (<xref ref-type="fig" rid="F4">Fig. 4B</xref>). Anal spines set on distinct papillae, 0.6 times as long as inner edge of hind unguis (<xref ref-type="fig" rid="F3">Fig. 3A</xref>).</p></tp:treatment-sec><tp:treatment-sec sec-type="Derivatio nominis"><title>Derivatio nominis.</title><p>Named for the province of the type locality.</p></tp:treatment-sec><tp:treatment-sec sec-type="Discussion"><title>Discussion.</title><p>The new specie shares the same dorsal pso formula from head to Abd. IV (32/133/3335), ventral pso formula from head to Abd. I (3/011/3) and number of pso on subcoxae 1 of legs I–III (2, 2, 2 respectively) with a number of the known European species, i.e. <italic><tp:taxon-name>Onychiurus ambulans</tp:taxon-name></italic> (Linnaeus, 1758) sensu Pomorski, 1998, <italic><tp:taxon-name>Onychiurus arans</tp:taxon-name></italic> Gisin, 1952, <italic><tp:taxon-name>Onychiurus circulans</tp:taxon-name></italic> Gisin, 1952, <italic><tp:taxon-name>Onychiurus insinuans</tp:taxon-name></italic> Gisin, 1952, <italic><tp:taxon-name>Onychiurus subcirculans</tp:taxon-name></italic> Gisin, 1962, and <italic><tp:taxon-name>Onychiurus sublegans</tp:taxon-name></italic> Gisin, 1960, but it can be distinguished easily from all these species as having only 2 pso on each side of Abd. V (3 or 4 in other species) and no male ventral organ (present in other species).</p><fig id="F5" position="float" orientation="portrait"><label>Figure 5.</label><caption><p>Sampling localities in Wanda Mountains.</p></caption><graphic xmlns:xlink="http://www.w3.org/1999/xlink" xlink:href="zookeys-425-099-g005.jpg" position="float" orientation="portrait" xlink:type="simple"/></fig></tp:treatment-sec></tp:taxon-treatment>
